# Supplementary material for: The SL–MdDWARF53–MdbHLH1 module regulates MdAT1-mediated redox homeostasis and alkaline salt tolerance mechanism in apple
Source: Hortic Res. 2026 Mar 11;13(7):uhag089. doi: 10.1093/hr/uhag089 (PMC13271796; doi:10.1093/hr/uhag089)
Supplement: Web_Material_uhag089 [file web_material_uhag089.zip]

Archive with 2 entries (2 files):
- SUPPORTING INFORMATION.docx
- SUPPORTING TABLE.docx
